# Supplementary material for: Comprehensive Analysis of lncRNA–mRNA Expression Profiles in Depression-like Responses of Mice Related to Polystyrene Nanoparticle Exposure
Source: Toxics. 2023 Jul 10;11(7):600. doi: 10.3390/toxics11070600 (PMC10386552; doi:10.3390/toxics11070600)
Supplement: Supplementary file 1 [file toxics-11-00600-s001.zip]

Archive with 1 entries (1 files):
- toxics-2454504-supplementary.pdf
